# Supplementary material for: Synchrotron‐source micro‐x‐ray computed tomography for examining butterfly eyes
Source: Ecol Evol. 2024 Apr 1;14(4):e11137. doi: 10.1002/ece3.11137 (PMC10985371; doi:10.1002/ece3.11137)
Supplement: Supplementary file 1 — Figure S1. [file ECE3-14-e11137-s003.zip]

Archive with 2 entries (2 files):
- FigSI1A.gif
- FigSI1B.gif
